# Supplementary material for: Association between Early Life Child Development and Family Dog Ownership: A Prospective Birth Cohort Study of the Japan Environment and Children’s Study
Source: Int J Environ Res Public Health. 2021 Jul 2;18(13):7082. doi: 10.3390/ijerph18137082 (PMC8295854; doi:10.3390/ijerph18137082)
Supplement: Supplementary file 1 [file ijerph-18-07082-s001.zip]

Archive with 1 entries (1 files):
- ijerph-1243984-supplementary.pdf
